# Supplementary material for: Hi-C Metagenome Deconvolution of Double-Crested Cormorant (Nannopterum auritum) Fecal Samples Demonstrates Feasibility of Linking Microbial Genomes, AMR Genes, and Mobile Elements in Avian Microbiomes
Source: Microorganisms. 2026 May 26;14(6):1198. doi: 10.3390/microorganisms14061198 (PMC13303754; doi:10.3390/microorganisms14061198)
Supplement: Supplementary file 1 [file microorganisms-14-01198-s001.zip]

Archive with 7 entries (7 files):
- FigureS1.tiff
- FigureS2.tiff
- FigureS3.tiff
- Supplemental Information Descriptions DCCO Manuscript.pdf
- TableS1.pdf
- TableS2.pdf
- TableS3.xlsx
