# Supplementary material for: Hi-C Metagenome Deconvolution of Double-Crested Cormorant (Nannopterum auritum) Fecal Samples Demonstrates Feasibility of Linking Microbial Genomes, AMR Genes, and Mobile Elements in Avian Microbiomes
Source: Microorganisms. 2026 May 26;14(6):1198. doi: 10.3390/microorganisms14061198 (PMC13303754; doi:10.3390/microorganisms14061198)
Supplement: Supplementary file 1 [file microorganisms-14-01198-s001.zip › TableS3.xlsx]

## Sheet: Sheet1
			Intact	Questionable	Incomplete
	48971	bin 6 – Clostridium perfringens ATCC 13124	1
		bin 7 – Actinomycetales (UID1590)
		bin 8 – Actinomycetales (UID1590)
		bin 9 – Actinomycetaceae (UID1531)			1
		bin 10 – Actinobacteria (UID1454)
		bin 11 – Actinomycetales (UID1809)
		bin 12 – Clostridiales (UID1212)		1
		bin 13 – Clostridiales (UID1212)			2
		bin 14 – Actinomycetales (UID1697)
		bin 15 – Actinomycetales (UID1812)
		bin 16 – Micrococcaceae (UID1623)
		bin 17 – Actinomycetaceae (UID1531)
		bin 18 – Clostridiales (UID1212)		1
		bin 19 – Clostridiales (UID1120)
		bin 20 – Betaproteobacteria (UID3959)
		bin 21 – Selenomonadales (UID1024)
		bin 22 – Clostridiales (UID1125)
		bin 23 – Clostridiales (UID1120)
		bin 24 – Actinomycetales (UID1697)
		bin 25 – Epsilonproteobacteria (UID3066)
		bin 26 – Clostridiales (UID1212)
		bin 29 – Catellicoccus marimammalium M35/04/3
		bin 31 – Clostridiales (UID1212)
		bin 38 – Bacteria (UID2328)
	13009	bin 1 – Firmicutes (UID1022)
		bin 3 – Edwardsiella tarda ATCC 15947 NBRC 105688	6		2
		bin 4 – Clostridiales (UID1375)	2
		bin 5 – Plesiomonas shigelloides
		bin 6 – Bacteria (UID2329)
		bin 7 – Bacteria (UID2329)
		bin 8 – Bacteria (UID2329)
		bin 9 – Actinomycetales (UID1590)
		bin 10 – Porphyromonadaceae (UID2622)
		bin 12 – Clostridiales (UID1120)
		bin 13 – Epsilonproteobacteria (UID3066)	1
		bin 14 – Bacteria (UID2329)
		bin 17 – Epsilonproteobacteria (UID3066)
		bin 18 – Selenomonadales (UID1024)
		bin 19 – Epsilonproteobacteria (UID3066)
		bin 20 – Epsilonproteobacteria (UID3066)
		bin 21 – Campylobacter volucris LMG 24379
		bin 22 – Clostridiales (UID1226)
		bin 23 – Catellicoccus marimammalium M35/04/3	1
		bin 24 – Actinomycetaceae (UID1531)
		bin 28 – Epsilonproteobacteria (UID3066)
		bin 29 – Campylobacterales (UID3068)
			Intact	Questionable	Incomplete
	48971	bin 6 – Clostridium perfringens ATCC 13124	1
		bin 7 – Actinomycetales (UID1590)
		bin 8 – Actinomycetales (UID1590)
		bin 9 – Actinomycetaceae (UID1531)			1
		bin 10 – Actinobacteria (UID1454)
		bin 11 – Actinomycetales (UID1809)
		bin 12 – Clostridiales (UID1212)		1
		bin 13 – Clostridiales (UID1212)			2
		bin 14 – Actinomycetales (UID1697)
		bin 15 – Actinomycetales (UID1812)
		bin 16 – Micrococcaceae (UID1623)
		bin 17 – Actinomycetaceae (UID1531)
		bin 18 – Clostridiales (UID1212)		1
		bin 19 – Clostridiales (UID1120)
		bin 20 – Betaproteobacteria (UID3959)
		bin 21 – Selenomonadales (UID1024)
		bin 22 – Clostridiales (UID1125)
		bin 23 – Clostridiales (UID1120)
		bin 24 – Actinomycetales (UID1697)
		bin 25 – Epsilonproteobacteria (UID3066)
		bin 26 – Clostridiales (UID1212)
		bin 29 – Catellicoccus marimammalium M35/04/3
		bin 31 – Clostridiales (UID1212)
		bin 38 – Bacteria (UID2328)
	13009	bin 1 – Firmicutes (UID1022)
		bin 3 – Edwardsiella tarda ATCC 15947 NBRC 105688	6		2
		bin 4 – Clostridiales (UID1375)	2
		bin 5 – Plesiomonas shigelloides
		bin 6 – Bacteria (UID2329)
		bin 7 – Bacteria (UID2329)
		bin 8 – Bacteria (UID2329)
		bin 9 – Actinomycetales (UID1590)
		bin 10 – Porphyromonadaceae (UID2622)
		bin 12 – Clostridiales (UID1120)
		bin 13 – Epsilonproteobacteria (UID3066)	1
		bin 14 – Bacteria (UID2329)
		bin 17 – Epsilonproteobacteria (UID3066)
		bin 18 – Selenomonadales (UID1024)
		bin 19 – Epsilonproteobacteria (UID3066)
		bin 20 – Epsilonproteobacteria (UID3066)
		bin 21 – Campylobacter volucris LMG 24379
		bin 22 – Clostridiales (UID1226)
		bin 23 – Catellicoccus marimammalium M35/04/3	1
		bin 24 – Actinomycetaceae (UID1531)
		bin 28 – Epsilonproteobacteria (UID3066)
		bin 29 – Campylobacterales (UID3068)
